# Supplementary material for: Identification of Tissue-Resident Natural Killer and T Lymphocytes with Anti-Tumor Properties in Ascites of Ovarian Cancer Patients
Source: Cancers (Basel). 2023 Jun 27;15(13):3362. doi: 10.3390/cancers15133362 (PMC10340516; doi:10.3390/cancers15133362)
Supplement: Supplementary file 1 [file cancers-15-03362-s001.zip]

Archive with 1 entries (1 files):
- cancers-2374008-supplementary.pdf
